# Supplementary material for: Unveiling ammonia-induced cell death: a new frontier in clear cell renal cell carcinoma prognosis
Source: Front Immunol. 2025 Jul 31;16:1636977. doi: 10.3389/fimmu.2025.1636977 (PMC12350399; doi:10.3389/fimmu.2025.1636977)
Supplement: Supplementary file 5 [file Table1.xlsx]

## Sheet: Supplementary Table S1 Ammonia_
	x
1	TP53
2	FAS
3	MET
4	EGFR
5	TNF
6	BCL2
7	ADA
8	CASP3
9	HIF1A
10	FADD
11	CTNNB1
12	CDKN2A
13	IL6
14	MAPK1
15	MYC
16	KIT
17	RAG2
18	BAX
19	KRAS
20	IFNG
21	TGFB1
22	CCND1
23	IL10
24	MTOR
25	VEGFA
26	CPT2
27	TNFSF10
28	GLUL
29	MAPK8
30	NFKB1
31	IL1B
32	CXCL8
33	JUN
34	NFE2L2
35	BCL2L1
36	NOS2
37	CXCR4
38	BID
39	CYCS
40	CDH1
41	PARP1
42	BAD
43	MAPK14
44	PIK3R1
45	CFLAR
46	ICAM1
47	CHEK2
48	BRCA1
49	HBB
50	EP300
51	APP
52	HNF1A
53	SLC2A1
54	NFKBIA
55	STK11
56	ABCC8
57	FGF2
58	PPARG
59	EGF
60	FGFR2
61	CDKN1B
62	SOD1
63	PCNA
64	VCAM1
65	MYH7
66	CPS1
67	AICDA
68	PRKCD
69	KITLG
70	IL2RG
71	HLA-B
72	NOS3
73	IL1A
74	IGF1
75	HMOX1
76	MAPK3
77	B2M
78	NF1
79	MYBPC3
80	NGF
81	CDK1
82	PECAM1
83	SNCA
84	BCL2L11
85	GFAP
86	FH
87	APC
88	ALB
89	BDNF
90	GLUD1
91	APOE
92	IDH1
93	ARG1
94	AKT2
95	GJA1
96	RYR1
97	CREB1
98	MUC1
99	NCAM1
100	ABCB1
101	EPO
102	HSP90AA1
103	OTC
104	PRKCA
105	SLC4A1
106	ASS1
107	IL18
108	CAT
109	IKZF1
110	GAPDH
111	NR3C1
112	MAPK10
113	CSF2
114	SP1
115	DICER1
116	HGF
117	VIM
118	SDHB
119	SCN1A
120	CASP7
121	G6PD
122	DDIT3
123	CFTR
124	MSH6
125	KMT2D
126	TNNI3
127	FN1
128	CDKN2B
129	HADHA
130	CD36
131	SERPINE1
132	CD79A
133	TCF3
134	HSPB1
135	SIRT1
136	ACADM
137	ACTB
138	SLC25A13
139	GBA1
140	CLU
141	TTR
142	VCP
143	MPO
144	PLAU
145	ACE
146	ACADVL
147	HSPA5
148	PARK7
149	SLC22A5
150	HDAC9
151	LYN
152	LDLR
153	KCNJ2
154	EDN1
155	FOXO3
156	NOTCH2
157	GLS
158	DMD
159	F2
160	CCR5
161	GCK
162	OGG1
163	HAL
164	DPYD
165	NPC1
166	HNF4A
167	HSPA4
168	FUS
169	SELE
170	CBS
171	POLG
172	TRAF6
173	GLA
174	EIF2AK2
175	GPC3
176	HDAC1
177	F3
178	MTHFR
179	XDH
180	ATF4
181	MECP2
182	ASL
183	TYMP
184	CDKN3
185	ELANE
186	HPRT1
187	TNNT2
188	PKM
189	CPT1A
190	ACHE
191	KCNJ11
192	SELP
193	PNP
194	RPS27A
195	STXBP2
196	BECN1
197	TF
198	HCFC1
199	RHD
200	RHAG
201	LPL
202	HADHB
203	DNAH8
204	SST
205	PRKACA
206	HSPD1
207	SLC25A15
208	CTPS1
209	PDHA1
210	MMUT
211	NAGS
212	HSPA8
213	FHIT
214	TYR
215	PRKD1
216	HSPA1A
217	SLC7A7
218	HBA2
219	EIF2AK3
220	RIPK3
221	REN
222	GJB2
223	CYP3A4
224	CD47
225	ABCG2
226	CYBA
227	GPI
228	PRKCB
229	CP
230	PPARA
231	AMPD1
232	APOA1
233	CADM1
234	PCCA
235	LDHA
236	PC
237	AQP1
238	GSTP1
239	SDHA
240	CYP27A1
241	HBA1
242	KRT18
243	IL2RB
244	C3
245	PRRT2
246	CEBPB
247	LRBA
248	MMACHC
249	RHEB
250	SLC25A20
251	NOD2
252	ENO2
253	TXN
254	MYOC
255	HADH
256	KNG1
257	PLG
258	NOS1
259	JAG1
260	IFI27
261	MYL2
262	NCF2
263	LOX
264	VTN
265	DPP4
266	TPM1
267	SLC17A5
268	ADA2
269	OAT
270	PLAT
271	TG
272	SELL
273	UNC13D
274	DHFR
275	NPC2
276	ARSA
277	SDHC
278	MAOA
279	C4A
280	SLC37A4
281	TGM2
282	NPPA
283	ATP7B
284	CDKN1C
285	CTSB
286	GPT
287	SMN1
288	ELN
289	ETFB
290	CRYAB
291	RHCE
292	UCHL1
293	HFE
294	LGALS1
295	PAX6
296	PRL
297	ETFDH
298	IDS
299	CAD
300	PRKAA1
301	ETFA
302	SERPINA1
303	HSP90AB1
304	HTR2A
305	FOXM1
306	FGF1
307	PCCB
308	UMPS
309	MBP
310	AFP
311	PMM2
312	PARD3
313	NAGLU
314	SYP
315	BAG3
316	TOP1
317	P2RX7
318	NLRP12
319	HMGCL
320	GSR
321	TSHR
322	LMO2
323	ADSL
324	EIF4E
325	EIF4G1
326	GAA
327	ASNS
328	MAP2
329	PRKCG
330	CALCA
331	ATF2
332	UBC
333	S100B
334	ODC1
335	IVD
336	RPSA
337	IL4I1
338	COMT
339	ERN1
340	F5
341	SLC9A3
342	GUSB
343	ABCB11
344	NR1H4
345	PCSK9
346	KRT19
347	STX11
348	ABCC2
349	MFN2
350	PRKG1
351	ARG2
352	HSP90B1
353	CXCR2
354	ACADS
355	BCKDHB
356	ACP1
357	RNH1
358	WNT1
359	HDAC3
360	CYP1A2
361	PAH
362	NOX4
363	CCR1
364	CYP2D6
365	PLA2G2A
366	TRAF5
367	CR1
368	CYP2E1
369	CST3
370	HBEGF
371	RHO
372	ATP1A3
373	TKT
374	ADCY10
375	DLD
376	PYGM
377	NCOR2
378	YWHAZ
379	GCDH
380	MMAB
381	ALDOA
382	ANXA2
383	ADAMTS13
384	TPI1
385	GRP
386	MCCC1
387	ENO1
388	POSTN
389	SLC1A3
390	SPTAN1
391	MAK
392	TUBB
393	IKZF3
394	MMAA
395	EDARADD
396	ACTG1
397	IDUA
398	G6PC1
399	PFKM
400	DNASE1
401	FASN
402	ABCA3
403	PRPS1
404	GH1
405	FOXA2
406	CNR1
407	SUCLA2
408	AMPD3
409	SERPINC1
410	TMEM70
411	YWHAG
412	HLCS
413	HBG2
414	HMBS
415	CNTN2
416	MTR
417	BCS1L
418	PRDX1
419	DDC
420	MT-CYB
421	PEX1
422	BTD
423	SREBF1
424	OXT
425	ATF6
426	HNRNPA2B1
427	CFI
428	ABCB4
429	KLK3
430	KCNMA1
431	RPL26
432	TAT
433	PRPF8
434	YWHAB
435	SLC1A2
436	U2AF2
437	RPE65
438	ADCYAP1
439	SLC9A1
440	ATP5F1A
441	ATF3
442	TGM1
443	MB
444	HAMP
445	F10
446	ASPH
447	GRIN2A
448	ALDH18A1
449	INPP5D
450	PIK3C2A
451	ABCC6
452	TSPO
453	TRPV1
454	PGM1
455	TRIB3
456	PAX2
457	CKB
458	MYO5B
459	CSF2RA
460	ACAD9
461	MOCS1
462	MCCC2
463	UNG
464	C5
465	AOC3
466	PPIA
467	S100A8
468	CUL1
469	DDB1
470	SFTPB
471	APOBEC3G
472	BCL2A1
473	KIF23
474	RBX1
475	AQP4
476	DLG1
477	CRBN
478	SLC14A1
479	WNT3A
480	CFL1
481	TJP2
482	MATR3
483	LTF
484	NEFL
485	NTS
486	MT-ATP6
487	MAOB
488	PLEK
489	SLC5A1
490	SIRT2
491	YBX1
492	HSD17B10
493	GJB1
494	AMT
495	SLC3A2
496	TSFM
497	PNKD
498	IBSP
499	ALDH2
500	ATP1A1
501	MPV17
502	SGCB
503	BCKDHA
504	LRP2
505	SLC7A11
506	SMN2
507	UPB1
508	SLC7A5
509	COL4A2
510	DGUOK
511	CEP290
512	SLC25A24
513	SURF1
514	F13A1
515	GLS2
516	CAMP
517	GAL
518	ALMS1
519	CYP2B6
520	RHBG
521	TUBA1B
522	PIN1
523	PRDX2
524	CUBN
525	MDH2
526	LRPPRC
527	PPP2CA
528	PTGES
529	GLDC
530	FOXL2
531	CPOX
532	ATP8B1
533	ANK3
534	SUCLG1
535	MMADHC
536	FUCA1
537	SLC19A3
538	FBXL4
539	H3-4
540	ECHS1
541	PYY
542	HNRNPK
543	VPS33B
544	EIF2AK4
545	BCHE
546	DAPL1
547	PRODH
548	GAMT
549	EDNRA
550	PPIG
551	ALAS2
552	SLC26A4
553	SRR
554	PANX1
555	OCRL
556	PDE4A
557	SUOX
558	HYDIN
559	RPL27
560	GOT2
561	NBAS
562	DPAGT1
563	KRT1
564	RPGR
565	HTR3A
566	ALPI
567	RHCG
568	GGT1
569	F7
570	MTTP
571	SKP1
572	DBH
573	BNIP3L
574	ATF1
575	CYP21A2
576	SLC4A11
577	C1S
578	POLB
579	SERPING1
580	SIRT3
581	STXBP1
582	KCNB1
583	SFTPD
584	DBT
585	PNPO
586	FAH
587	PPP1R15A
588	CSNK1A1
589	ABCA4
590	SP3
591	P4HB
592	SLC18A2
593	H6PD
594	PRDX6
595	CUL4A
596	RAB8A
597	CXCR1
598	RPL35
599	ACAN
600	HNRNPU
601	AQP8
602	PPP1CA
603	CDA
604	TRIM21
605	DUSP19
606	COL4A3
607	TRAF3IP2
608	DNAJC19
609	ABCC3
610	ACACA
611	RAB11A
612	UBE2D1
613	ACY1
614	DLK1
615	TUFM
616	QDPR
617	USH2A
618	GNB1
619	OGDH
620	SERPINH1
621	FTL
622	NPHP1
623	PNPLA6
624	HSPB2
625	RPGRIP1L
626	CA2
627	ABCD4
628	GALK1
629	ADGRG6
630	BEST1
631	WARS1
632	PVALB
633	ASPA
634	SLC12A2
635	ALDOB
636	POLR2L
637	ALDH7A1
638	FLG
639	APPL1
640	SLC6A8
641	CNP
642	SLC52A3
643	AGA
644	THRB
645	A2M
646	RUVBL1
647	MARS1
648	SORT1
649	CA5A
650	AHCY
651	LOXL2
652	SEC61A1
653	TALDO1
654	NDUFV1
655	AGL
656	GAD2
657	PIP5K1C
658	OXA1L
659	ZBTB20
660	AFF1
661	CTH
662	CKM
663	PDHX
664	ALAD
665	INPPL1
666	CTBP1
667	GPT2
668	AQP2
669	FAAH
670	OPA3
671	KIF11
672	APOBEC3F
673	SERAC1
674	KCNJ10
675	TPM3
676	CERKL
677	GATM
678	MPI
679	AMPD2
680	CALB1
681	ACADSB
682	PADI4
683	PRPH2
684	APOBEC3B
685	AQP3
686	SLC1A5
687	ACAT1
688	TUBB2A
689	IMPDH2
690	IVNS1ABP
691	MED1
692	UPF1
693	FTCD
694	HSD11B1
695	SIRT5
696	CHKB
697	MED23
698	CYP7B1
699	SLC25A3
700	DDX5
701	PIKFYVE
702	LMBRD1
703	FLAD1
704	TPM2
705	MIP
706	UROD
707	PDHB
708	PRLR
709	RAB5A
710	CS
711	CKMT1B
712	TRAPPC11
713	MRPS22
714	MT-ATP8
715	FARS2
716	L2HGDH
717	MSTO1
718	GALT
719	ETHE1
720	PRX
721	FDPS
722	HNRNPC
723	GLUD2
724	ATP5F1B
725	CSF2RB
726	PHKA1
727	GMPS
728	GRIN2D
729	GYS1
730	LRAT
731	SLC12A1
732	GFM1
733	CKMT2
734	SEPSECS
735	AGXT
736	SPINK1
737	HNRNPM
738	SSB
739	NDUFAF5
740	MAT1A
741	SLC25A22
742	SLC25A38
743	ACAD8
744	PROS1
745	MSTN
746	POU2F1
747	RARS2
748	COQ6
749	LBP
750	LYRM7
751	SHMT1
752	RBMX
753	LONP1
754	RDH12
755	HMGCS2
756	ACADL
757	DAO
758	HNRNPL
759	SDF2
760	PRDX3
761	LACTB
762	SLC1A4
763	MDH1
764	DARS1
765	PYGL
766	AUH
767	CNGB3
768	HRH2
769	SLC25A19
770	CCT5
771	PLEK2
772	SLC25A11
773	CANT1
774	GFER
775	AGPS
776	ACSF3
777	ALDH5A1
778	PBX3
779	COLQ
780	PRMT7
781	GPD1
782	TFPT
783	AQP5
784	WDR19
785	SRSF3
786	SLC1A1
787	NUP153
788	DHPS
789	CYC1
790	CLCN5
791	HSD3B7
792	CCT8
793	INPP5E
794	LDHB
795	GCGR
796	APOBEC3A
797	SLC6A2
798	TMEM67
799	NR2E3
800	OXCT1
801	SLC7A6
802	GJA8
803	ATP6V1B1
804	NAXE
805	PCK2
806	SLC25A12
807	SLC10A1
808	HRG
809	SLC6A6
810	ADCYAP1R1
811	MRM2
812	GNB2
813	PLA2G1B
814	ATPAF2
815	TPM4
816	RIMS1
817	MTO1
818	AKR1A1
819	ULK2
820	ADCY1
821	DLAT
822	SLC4A2
823	NARS2
824	ACTN3
825	CARS2
826	CARD10
827	GRIN2C
828	EYS
829	ATP5PO
830	TCP1
831	PCBD1
832	AOC1
833	SYNJ1
834	UQCRC2
835	ARHGDIA
836	MAP3K15
837	ATG13
838	ATP5F1E
839	GALE
840	HPD
841	HARS2
842	RMND1
843	ABAT
844	GRM5
845	EIF3E
846	PPOX
847	SCYL1
848	IBA57
849	ADH5
850	GRM3
851	SNRPB
852	LNPEP
853	NDUFAF1
854	INPP4A
855	TTC19
856	SC5D
857	COX6A1
858	GGH
859	COX15
860	RPS3A
861	PDIA6
862	APOBEC3C
863	EEA1
864	MTPAP
865	PPP1R12C
866	RAPGEF2
867	RPS25
868	ASRGL1
869	ASPG
870	CNGA3
871	CHM
872	TRIP6
873	CPSF6
874	COX6B1
875	USP53
876	RRAGC
877	CRX
878	TGM5
879	PCLO
880	AASS
881	CEP89
882	CTPS2
883	TRPM3
884	AGR2
885	RINT1
886	MLYCD
887	GRIA4
888	PCK1
889	GRHPR
890	TANGO2
891	GRIK2
892	NFU1
893	CCL16
894	SFXN4
895	RUVBL2
896	AQP9
897	SLC25A10
898	RPS8
899	DECR1
900	ATP5F1D
901	CELSR1
902	PHF8
903	CTDSPL
904	SF3A3
905	NPR1
906	DCDC2
907	TMEM126B
908	NEFM
909	THNSL2
910	ZNF335
911	ATP5MK
912	GART
913	ELOVL5
914	TGM3
915	MYOM1
916	EFS
917	DCTD
918	CLK2
919	QPCT
920	NFYA
921	RBM39
922	DNAI1
923	FOXE3
924	SNX9
925	PDE6C
926	SLC13A3
927	LGMN
928	HIBCH
929	SLC38A1
930	PI4KB
931	GABPA
932	UFD1
933	ATP6V1B2
934	RERE
935	NFS1
936	DPYSL2
937	SERPINA6
938	CCT6A
939	EIF3F
940	BCKDK
941	AKR1D1
942	NDUFA6
943	PEG3
944	UQCRQ
945	NARS1
946	LUC7L2
947	EARS2
948	GPD2
949	MSRA
950	MRPS16
951	GFM2
952	NADSYN1
953	PUF60
954	MCEE
955	HCCS
956	STX5
957	ATF5
958	TRIM5
959	NPRL3
960	CBY1
961	ARHGEF5
962	ALG11
963	ROM1
964	APOBEC3D
965	TPK1
966	RAB1A
967	SYMPK
968	QPCTL
969	ALDH9A1
970	TBCK
971	MTCH1
972	TACO1
973	DHX30
974	ALDH3A1
975	GMPR
976	DDAH1
977	NDUFAF6
978	SLC25A32
979	BCAT1
980	SLC6A19
981	SLC3A1
982	SERPINB6
983	ABCA2
984	STK38
985	APOBEC3H
986	GCSH
987	WDR77
988	GATB
989	PPAT
990	GDI1
991	GRIN3A
992	MTIF2
993	PYGB
994	SIX3
995	SLC52A1
996	PADI2
997	CYP4V2
998	SNRPN
999	SULF2
1000	SLC38A2
1001	DPEP1
1002	TMLHE
1003	SLC15A1
1004	MMP19
1005	SLC25A42
1006	GAREM2
1007	ECSIT
1008	ACACB
1009	EIF3H
1010	RP9
1011	IARS1
1012	ADPRH
1013	SLC7A9
1014	SLC25A37
1015	SNRPD1
1016	LRFN4
1017	EIF3M
1018	PCSK6
1019	USP15
1020	NR0B2
1021	LAP3
1022	INPP5K
1023	GNPDA1
1024	ASPN
1025	TGM4
1026	BAG2
1027	SUCLG2
1028	SLC22A6
1029	TRPV3
1030	NPRL2
1031	ALDH4A1
1032	SIRT4
1033	RAB35
1034	USO1
1035	GTF2B
1036	LIPT1
1037	GSPT1
1038	RNF207
1039	ARHGAP1
1040	ZNRF1
1041	ASGR2
1042	GNMT
1043	UQCC1
1044	RHOJ
1045	KYAT1
1046	SLC25A21
1047	AQP7
1048	RIOK1
1049	NPLOC4
1050	CYP3A7
1051	IL17RB
1052	HAAO
1053	PPA1
1054	SLC17A7
1055	MPP3
1056	HNRNPAB
1057	GID8
1058	AMD1
1059	MPC1
1060	UQCR10
1061	LIAS
1062	PRPS2
1063	DDO
1064	LSM4
1065	NANS
1066	SERPIND1
1067	SPIN1
1068	PDE6H
1069	IPPK
1070	CCT6B
1071	SNRPD3
1072	PIH1D1
1073	HOXA2
1074	PGAP2
1075	SERPINA7
1076	NOC2L
1077	ACYP1
1078	UQCRH
1079	EIF3L
1080	GRIK5
1081	ALDOC
1082	CLNS1A
1083	OPLAH
1084	NSFL1C
1085	NIT1
1086	SYNJ2
1087	SLC25A29
1088	CCS
1089	KLF15
1090	DBI
1091	SCRN1
1092	SFXN1
1093	TDO2
1094	AGTRAP
1095	FOCAD
1096	ASGR1
1097	AOX1
1098	PLPBP
1099	CA3
1100	SOX12
1101	GMPR2
1102	KIN
1103	RTCB
1104	PADI3
1105	SLC38A4
1106	FASTKD5
1107	BCAT2
1108	SNRPF
1109	GRIK4
1110	SLC15A2
1111	AZGP1
1112	ADSS2
1113	INTS11
1114	SLC30A9
1115	AQP11
1116	LGSN
1117	INTS7
1118	RPUSD4
1119	SULT2B1
1120	CRYM
