# Supplementary material for: Unveiling ammonia-induced cell death: a new frontier in clear cell renal cell carcinoma prognosis
Source: Front Immunol. 2025 Jul 31;16:1636977. doi: 10.3389/fimmu.2025.1636977 (PMC12350399; doi:10.3389/fimmu.2025.1636977)
Supplement: Supplementary file 6 [file Table2.xls]

## Sheet: Sheet1
ID	Name	CAS	SMILES	Formula	docking score
1	Emodinanthrone	491-60-1	O=C1C2=C(C=C(C)C=C2O)CC3=CC(O)=CC(O)=C13	C15H12O4	-6.8
2	Benzoyleneurea	86-96-4	O=C(N1)NC2=C(C=CC=C2)C1=O	C8H6N2O2	-6.614
3	Aloesin	30861-27-9	OC1=CC(C)=C(C(C=C(CC(C)=O)O2)=O)C2=C1[C@@H]3O[C@@H]([C@@H](O)[C@H](O)[C@H]3O)CO	C19H22O9	-6.536
4	Songorine	509-24-0	O[C@@H](CC[C@]1(C)[C@@]2([H])C3)C42[C@@](CC5=O)([H])[C@@](C[C@]5([H])C6=C)([C@@H]6O)C3C4N(C1)CC	C22H31NO3	-6.503
5	(-)-Catechin	18829-70-4	O[C@H]1[C@H](C2=CC=C(O)C(O)=C2)OC3=CC(O)=CC(O)=C3C1	C15H14O6	-6.42
6	(-)-Gallocatechin	3371-27-5	O[C@H]1[C@H](C2=CC(O)=C(O)C(O)=C2)OC3=CC(O)=CC(O)=C3C1	C15H14O7	-6.346
7	(-)-Epigallocatechin	970-74-1	O[C@H]1[C@@H](C2=CC(O)=C(O)C(O)=C2)OC3=CC(O)=CC(O)=C3C1	C15H14O7	-6.319
8	Cassiaside	13709-03-0	OC1=C(C2=O)C(OC(C)=C2)=CC3=C1C(O[C@@H]([C@@H]([C@H]4O)O)O[C@@H]([C@H]4O)CO)=CC(O)=C3	C20H20O10	-6.262
9	Veratramine	60-70-8	O[C@H]1[C@H]([C@H](C2=C(C)C3=C(C=C2)[C@]4([H])CC=C(C[C@@H](O)CC5)[C@@]5(C)[C@@]4([H])C3)C)NC[C@@H](C)C1	C27H39NO2	-6.254
10	Guaijaverin	22255-13-6	O=C1C(O[C@H]2[C@@H]([C@H]([C@H](CO2)O)O)O)=C(C3=CC=C(O)C(O)=C3)OC4=CC(O)=CC(O)=C14	C20H18O11	-6.156
11	1,3,5,8-Tetrahydroxyxanthone	2980-32-7	O=C1C2=C(OC3=C1C(O)=CC=C3O)C=C(O)C=C2O	C13H8O6	-6.151
12	Phloretin	60-82-2	O=C(C1=C(O)C=C(O)C=C1O)CCC2=CC=C(O)C=C2	C15H14O5	-6.147
13	Biotin	58-85-5	O=C(O)CCCC[C@@H]1SC[C@]([C@]1([H])N2)([H])NC2=O	C10H16N2O3S	-6.145
14	Aucubin	479-98-1	O[C@H]([C@@H](O)[C@@H]1O)[C@](O[C@@H]1CO)([H])O[C@H](OC=C2)[C@@]3([H])[C@]2([H])[C@H](O)C=C3CO	C15H22O9	-6.138
15	Rhein 8-Glucoside	34298-86-7	O=C(C1=CC(C(O)=O)=CC(O)=C1C2=O)C3=C2C(O[C@@H]4O[C@@H]([C@@H](O)[C@H](O)[C@H]4O)CO)=CC=C3	C21H18O11	-6.134
16	Protosappanin A	102036-28-2	O=C1CC2=CC(O)=C(O)C=C2C3=CC=C(O)C=C3OC1	C15H12O5	-6.132
17	Liriopesides B	87425-34-1	O[C@H]([C@H]([C@H]([C@@H](C)O1)O)O)[C@@H]1O[C@@H]2C[C@H](O[C@H]3[C@@H]([C@@H]([C@H]([C@H](C)O3)O)O)O)CC4=CCC5C6C[C@@]7(O[C@@]8(OC[C@@H](C)CC8)[C@@H](C)[C@@]7([C@]6(CCC5[C@@]24C)C)[H])[H]	C39H62O12	-6.124
18	Oridonin	28957-04-2	O[C@@H]1[C@]2(CO3)[C@@]([C@H](O)[C@]3(O)[C@]45[C@@]2([H])CC[C@](C(C5=O)=C)([H])[C@@]4([H])O)([H])C(C)(C)CC1	C20H28O6	-6.105
19	Emodin	518-82-1	O=C1C2=C(C=C(C)C=C2O)C(C3=CC(O)=CC(O)=C31)=O	C15H10O5	-6.102
20	2-Hydroxyanthraquinone	605-32-3	OC1=CC2=C(C(C3=CC=CC=C3C2=O)=O)C=C1	C14H8O3	-6.094
