# Supplementary material for: Unveiling ammonia-induced cell death: a new frontier in clear cell renal cell carcinoma prognosis
Source: Front Immunol. 2025 Jul 31;16:1636977. doi: 10.3389/fimmu.2025.1636977 (PMC12350399; doi:10.3389/fimmu.2025.1636977)
Supplement: Supplementary file 7 [file Table3.xlsx]

## Sheet: Sheet1
	Position	Sample Name	Gene Name	Cq	Concentration	Call	Excluded	Sample Type	Standard	Cq Mean	Cq Error	Concentration Mean	Concentration Error	Replicate Group	Dye	Edited Call	Slope	EPF	Failure	Notes	Sample Prep Notes	Number
	A1	A498 NC	GAPDH	13.46	-	Positive	Unchecked	Unknown	-	13.46	0	-	-		SYBR Green I		2.27	6.12	None			1
	A2	A498-1	GAPDH	13.17	-	Positive	Unchecked	Unknown	-	13.17	0	-	-		SYBR Green I		2.37	6.16	None			2
	A3	A498-2	GAPDH	14.05	-	Positive	Unchecked	Unknown	-	14.05	0	-	-		SYBR Green I		2.23	6.08	None			3
	A4	A498-3	GAPDH	13.48	-	Positive	Unchecked	Unknown	-	13.48	0	-	-		SYBR Green I		1.78	5.58	None			4
	A5	A498-4	GAPDH	12.97	-	Positive	Unchecked	Unknown	-	12.97	0	-	-		SYBR Green I		2	5.81	None			5
	A6	786-O NC	GAPDH	12.87	-	Positive	Unchecked	Unknown	-	12.87	0	-	-		SYBR Green I		1.61	5.18	None			6
	A7	786-O -1	GAPDH	13.62	-	Positive	Unchecked	Unknown	-	13.62	0	-	-		SYBR Green I		2.24	5.72	None			7
	A8	786-O -2	GAPDH	13.24	-	Positive	Unchecked	Unknown	-	13.24	0	-	-		SYBR Green I		1.84	5.52	None			8
	A9	786-O -3	GAPDH	13.75	-	Positive	Unchecked	Unknown	-	13.75	0	-	-		SYBR Green I		2.46	6.21	None			9
	A10	786-O -4	GAPDH	13.44	-	Positive	Unchecked	Unknown	-	13.44	0	-	-		SYBR Green I		2.6	6.35	None			10
	B1	A498 NC	GAPDH	14.03	-	Positive	Unchecked	Unknown	-	14.03	0	-	-		SYBR Green I		2.66	6.77	None			13
	B2	A498-1	GAPDH	13.15	-	Positive	Unchecked	Unknown	-	13.15	0	-	-		SYBR Green I		2.41	6.23	None			14
	B3	A498-2	GAPDH	13.81	-	Positive	Unchecked	Unknown	-	13.81	0	-	-		SYBR Green I		2.5	6.27	None			15
	B4	A498-3	GAPDH	13.12	-	Positive	Unchecked	Unknown	-	13.12	0	-	-		SYBR Green I		2.29	6.02	None			16
	B5	A498-4	GAPDH	12.84	-	Positive	Unchecked	Unknown	-	12.84	0	-	-		SYBR Green I		2.24	5.97	None			17
	B6	786-O NC	GAPDH	12.67	-	Positive	Unchecked	Unknown	-	12.67	0	-	-		SYBR Green I		2.22	5.95	None			18
	B7	786-O -1	GAPDH	13.23	-	Positive	Unchecked	Unknown	-	13.23	0	-	-		SYBR Green I		2.31	6.01	None			19
	B8	786-O -2	GAPDH	13.06	-	Positive	Unchecked	Unknown	-	13.06	0	-	-		SYBR Green I		2.02	5.67	None			20
	B9	786-O -3	GAPDH	13.63	-	Positive	Unchecked	Unknown	-	13.63	0	-	-		SYBR Green I		2.51	6.15	None			21
	B10	786-O -4	GAPDH	13.31	-	Positive	Unchecked	Unknown	-	13.31	0	-	-		SYBR Green I		2.84	6.52	None			22
	C1	A498 NC	GAPDH	13.42	-	Positive	Unchecked	Unknown	-	13.42	0	-	-		SYBR Green I		2.23	6.07	None			25
	C2	A498-1	GAPDH	13.14	-	Positive	Unchecked	Unknown	-	13.14	0	-	-		SYBR Green I		2.52	6.27	None			26
	C3	A498-2	GAPDH	13.81	-	Positive	Unchecked	Unknown	-	13.81	0	-	-		SYBR Green I		2.51	6.29	None			27
	C4	A498-3	GAPDH	13.12	-	Positive	Unchecked	Unknown	-	13.12	0	-	-		SYBR Green I		2.43	6.19	None			28
	C5	A498-4	GAPDH	12.76	-	Positive	Unchecked	Unknown	-	12.76	0	-	-		SYBR Green I		2.15	5.89	None			29
	C6	786-O NC	GAPDH	12.61	-	Positive	Unchecked	Unknown	-	12.61	0	-	-		SYBR Green I		2.14	5.83	None			30
	C7	786-O -1	GAPDH	13.31	-	Positive	Unchecked	Unknown	-	13.31	0	-	-		SYBR Green I		2.03	5.7	None			31
	C8	786-O -2	GAPDH	13.03	-	Positive	Unchecked	Unknown	-	13.03	0	-	-		SYBR Green I		2.04	5.71	None			32
	C9	786-O -3	GAPDH	13.71	-	Positive	Unchecked	Unknown	-	13.71	0	-	-		SYBR Green I		2.52	6.2	None			33
	C10	786-O -4	GAPDH	13.33	-	Positive	Unchecked	Unknown	-	13.33	0	-	-		SYBR Green I		2.71	6.4	None			34
	D1	A498 NC	GAPDH	13.27	-	Positive	Unchecked	Unknown	-	13.27	0	-	-		SYBR Green I		2.36	6.15	None			37
	D2	A498-1	GAPDH	13.07	-	Positive	Unchecked	Unknown	-	13.07	0	-	-		SYBR Green I		2.57	6.31	None			38
	D3	A498-2	GAPDH	13.72	-	Positive	Unchecked	Unknown	-	13.72	0	-	-		SYBR Green I		2.79	6.5	None			39
	D4	A498-3	GAPDH	13.08	-	Positive	Unchecked	Unknown	-	13.08	0	-	-		SYBR Green I		2.62	6.37	None			40
	D5	A498-4	GAPDH	12.87	-	Positive	Unchecked	Unknown	-	12.87	0	-	-		SYBR Green I		1.99	5.78	None			41
	D6	786-O NC	GAPDH	12.62	-	Positive	Unchecked	Unknown	-	12.62	0	-	-		SYBR Green I		2.07	5.8	None			42
	D7	786-O -1	GAPDH	13.27	-	Positive	Unchecked	Unknown	-	13.27	0	-	-		SYBR Green I		2.17	5.85	None			43
	D8	786-O -2	GAPDH	13.09	-	Positive	Unchecked	Unknown	-	13.09	0	-	-		SYBR Green I		1.99	5.65	None			44
	D9	786-O -3	GAPDH	13.75	-	Positive	Unchecked	Unknown	-	13.75	0	-	-		SYBR Green I		2.4	6.13	None			45
	D10	786-O -4	GAPDH	13.32	-	Positive	Unchecked	Unknown	-	13.32	0	-	-		SYBR Green I		2.56	6.3	None			46
	E1	A498 NC	ATP1A1	18.56	-	Positive	Unchecked	Unknown	-	18.56	0	-	-		SYBR Green I		1.35	4.53	None			49
	E2	A498-1	ATP1A1	19.14	-	Positive	Unchecked	Unknown	-	19.14	0	-	-		SYBR Green I		1.29	4.37	None			50
	E3	A498-2	ATP1A1	21.28	-	Positive	Unchecked	Unknown	-	21.28	0	-	-		SYBR Green I		1.33	4.49	None			51
	E4	A498-3	ATP1A1	18.14	-	Positive	Unchecked	Unknown	-	18.14	0	-	-		SYBR Green I		1.27	4.39	None			52
	E5	A498-4	ATP1A1	20.67	-	Positive	Unchecked	Unknown	-	20.67	0	-	-		SYBR Green I		1.16	4.13	None			53
	E6	786-O NC	ATP1A1	17.55	-	Positive	Unchecked	Unknown	-	17.55	0	-	-		SYBR Green I		1.15	4.09	None			54
	E7	786-O -1	ATP1A1	18.34	-	Positive	Unchecked	Unknown	-	18.34	0	-	-		SYBR Green I		1.23	4.24	None			55
	E8	786-O -2	ATP1A1	19.97	-	Positive	Unchecked	Unknown	-	19.97	0	-	-		SYBR Green I		1.25	4.31	None			56
	E9	786-O -3	ATP1A1	18.33	-	Positive	Unchecked	Unknown	-	18.33	0	-	-		SYBR Green I		1.3	4.39	None			57
	E10	786-O -4	ATP1A1	19.52	-	Positive	Unchecked	Unknown	-	19.52	0	-	-		SYBR Green I		1.32	4.4	None			58
	F1	A498 NC	ATP1A1	18.64	-	Positive	Unchecked	Unknown	-	18.64	0	-	-		SYBR Green I		1.28	4.4	None			61
	F2	A498-1	ATP1A1	19.22	-	Positive	Unchecked	Unknown	-	19.22	0	-	-		SYBR Green I		1.32	4.43	None			62
	F3	A498-2	ATP1A1	21.39	-	Positive	Unchecked	Unknown	-	21.39	0	-	-		SYBR Green I		1.31	4.43	None			63
	F4	A498-3	ATP1A1	18.13	-	Positive	Unchecked	Unknown	-	18.13	0	-	-		SYBR Green I		1.31	4.42	None			64
	F5	A498-4	ATP1A1	20.63	-	Positive	Unchecked	Unknown	-	20.63	0	-	-		SYBR Green I		1.19	4.17	None			65
	F6	786-O NC	ATP1A1	17.55	-	Positive	Unchecked	Unknown	-	17.55	0	-	-		SYBR Green I		1.17	4.1	None			66
	F7	786-O -1	ATP1A1	18.34	-	Positive	Unchecked	Unknown	-	18.34	0	-	-		SYBR Green I		1.2	4.16	None			67
	F8	786-O -2	ATP1A1	19.88	-	Positive	Unchecked	Unknown	-	19.88	0	-	-		SYBR Green I		1.16	4.1	None			68
	F9	786-O -3	ATP1A1	18.33	-	Positive	Unchecked	Unknown	-	18.33	0	-	-		SYBR Green I		1.28	4.33	None			69
	F10	786-O -4	ATP1A1	19.45	-	Positive	Unchecked	Unknown	-	19.45	0	-	-		SYBR Green I		1.32	4.4	None			70
	G1	A498 NC	ATP1A1	19.15	-	Positive	Unchecked	Unknown	-	19.15	0	-	-		SYBR Green I		1.24	4.45	None			73
	G2	A498-1	ATP1A1	19.27	-	Positive	Unchecked	Unknown	-	19.27	0	-	-		SYBR Green I		1.28	4.34	None			74
	G3	A498-2	ATP1A1	21.33	-	Positive	Unchecked	Unknown	-	21.33	0	-	-		SYBR Green I		1.3	4.41	None			75
	G4	A498-3	ATP1A1	18.03	-	Positive	Unchecked	Unknown	-	18.03	0	-	-		SYBR Green I		1.32	4.43	None			76
	G5	A498-4	ATP1A1	20.62	-	Positive	Unchecked	Unknown	-	20.62	0	-	-		SYBR Green I		1.22	4.24	None			77
	G6	786-O NC	ATP1A1	17.54	-	Positive	Unchecked	Unknown	-	17.54	0	-	-		SYBR Green I		1.22	4.21	None			78
	G7	786-O -1	ATP1A1	18.36	-	Positive	Unchecked	Unknown	-	18.36	0	-	-		SYBR Green I		1.25	4.26	None			79
	G8	786-O -2	ATP1A1	19.82	-	Positive	Unchecked	Unknown	-	19.82	0	-	-		SYBR Green I		1.23	4.22	None			80
	G9	786-O -3	ATP1A1	18.3	-	Positive	Unchecked	Unknown	-	18.3	0	-	-		SYBR Green I		1.26	4.28	None			81
	G10	786-O -4	ATP1A1	19.47	-	Positive	Unchecked	Unknown	-	19.47	0	-	-		SYBR Green I		1.23	4.23	None			82
	H1	A498 NC	ATP1A1	19.82	-	Positive	Unchecked	Unknown	-	19.82	0	-	-		SYBR Green I		1.37	4.49	None			85
	H2	A498-1	ATP1A1	18.83	-	Positive	Unchecked	Unknown	-	18.83	0	-	-		SYBR Green I		1.25	4.18	None			86
	H3	A498-2	ATP1A1	21.05	-	Positive	Unchecked	Unknown	-	21.05	0	-	-		SYBR Green I		1.27	4.31	None			87
	H4	A498-3	ATP1A1	18.11	-	Positive	Unchecked	Unknown	-	18.11	0	-	-		SYBR Green I		1.22	4.26	None			88
	H5	A498-4	ATP1A1	20.47	-	Positive	Unchecked	Unknown	-	20.47	0	-	-		SYBR Green I		1.09	3.92	None			89
	H6	786-O NC	ATP1A1	17.33	-	Positive	Unchecked	Unknown	-	17.33	0	-	-		SYBR Green I		0.86	3.34	None			90
	H7	786-O -1	ATP1A1	18.41	-	Positive	Unchecked	Unknown	-	18.41	0	-	-		SYBR Green I		1.21	4.24	None			91
	H8	786-O -2	ATP1A1	19.99	-	Positive	Unchecked	Unknown	-	19.99	0	-	-		SYBR Green I		1.08	3.96	None			92
	H9	786-O -3	ATP1A1	18.17	-	Positive	Unchecked	Unknown	-	18.17	0	-	-		SYBR Green I		1.02	3.76	None			93
	H10	786-O -4	ATP1A1	19.47	-	Positive	Unchecked	Unknown	-	19.47	0	-	-		SYBR Green I		1.28	4.3	None			94
