# Supplementary material for: Unveiling ammonia-induced cell death: a new frontier in clear cell renal cell carcinoma prognosis
Source: Front Immunol. 2025 Jul 31;16:1636977. doi: 10.3389/fimmu.2025.1636977 (PMC12350399; doi:10.3389/fimmu.2025.1636977)
Supplement: Supplementary file 8 [file Table4.xlsx]

## Sheet: 786-O
24h	450nm	786-O	0h细胞铺板3000/孔，200μL/孔
空板
完全空白	0.135	0.138	0.132		0.135		均数	均数减空白
NC	0.428	0.422	0.399	0.421	0.43		0.42	0.285		0.293	0.287	0.264	0.286	0.295					0.293	0.287	0.264	0.286	0.295	0.285	0.293	0.283	0.287	0.29	0.307	0.316	0.276	0.286	0.296
si-ATP1A1	0.42	0.428	0.418	0.422	0.425		0.4226	0.2876		0.285	0.293	0.283	0.287	0.29					0.889	0.858	0.899	0.873	0.855	1.057	1.028	1.014	1.055	1.054	1.125	1.015	1.079	1.107	1.065
si-ATP1A2	0.442	0.451	0.411	0.421	0.431		0.4312	0.2962		0.307	0.316	0.276	0.286	0.296					1.21333	1.28533	1.27433	1.26333	1.32033	1.69133	1.76333	1.78333	1.77733	1.67533	1.79333	1.75633	1.77633	1.73633	1.75833
																			1.58667	1.60967	1.66767	1.57667	1.55667	2.35667	2.26467	2.36267	2.28667	2.33867	2.41267	2.39767	2.48467	2.43667	2.44167
48h	450nm
空板
完全空白	0.137	0.132	0.133		0.134		均数	均数减空白
NC	1.023	0.992	1.033	1.007	0.989		1.0088	0.8718		0.889	0.858	0.899	0.873	0.855
si-ATP1A1	1.191	1.162	1.148	1.189	1.188		1.1756	1.0386		1.057	1.028	1.014	1.055	1.054
si-ATP1A2	1.259	1.149	1.213	1.241	1.199		1.2122	1.0752		1.125	1.015	1.079	1.107	1.065
72h	450nm
空板
完全空白	0.135	0.138	0.134		0.135667		均数	均数减空白
NC	1.349	1.421	1.41	1.399	1.456		1.407	1.272		1.21333	1.28533	1.27433	1.26333	1.32033
si-ATP1A1	1.827	1.899	1.919	1.913	1.811		1.8738	1.7388		1.69133	1.76333	1.78333	1.77733	1.67533
si-ATP1A2	1.929	1.892	1.912	1.872	1.894		1.8998	1.7648		1.79333	1.75633	1.77633	1.73633	1.75833
96h	450nm
空板
完全空白	0.137	0.132	0.134		0.134333		均数	均数减空白
NC	1.721	1.744	1.802	1.711	1.691		1.7338	1.5968		1.58667	1.60967	1.66767	1.57667	1.55667																																			0
si-ATP1A1	2.491	2.399	2.497	2.421	2.473		2.4562	2.3192		2.35667	2.26467	2.36267	2.28667	2.33867																																			0
si-ATP1A2	2.547	2.532	2.619	2.571	2.576		2.569	2.432		2.41267	2.39767	2.48467	2.43667	2.44167																																			0
[truncated: 1 more columns]

## Sheet: A498
24h	450nm	A498	0h细胞铺板2000/孔，200μL/孔
空板
完全空白	0.121	0.124	0.119		0.121333		均数	均数减空白
NC	0.192	0.214	0.191	0.183	0.252		0.2064	0.0850667		0.0706667	0.0926667	0.0696667	0.0616667	0.130667							0.0706667	0.0926667	0.0696667	0.0616667	0.130667	0.0996667	0.131667	0.110667	0.120667	0.00566667	0.0766667	0.109667	0.0776667	0.110667	0.0956667
si-ATP1A1	0.221	0.253	0.232	0.242	0.127		0.215	0.0936667		0.0996667	0.131667	0.110667	0.120667	0.00566667							0.264	0.309	0.269	0.287	0.254	0.276	0.288	0.29	0.299	0.273	0.286	0.297	0.292	0.276	0.275
si-ATP1A2	0.198	0.231	0.199	0.232	0.217		0.2154	0.0940667		0.0766667	0.109667	0.0776667	0.110667	0.0956667							0.548333	0.555333	0.589333	0.607333	0.562333	0.709333	0.770333	0.754333	0.746333	0.807333	0.789333	0.750333	0.763333	0.714333	0.798333
																					1.25167	1.35867	1.21367	1.28867	1.32067	1.65867	1.55467	1.56967	1.64667	1.56567	1.70667	1.68767	1.66467	1.67367	1.69067
48h	450nm
空板
完全空白	0.124	0.122	0.123		0.123		均数	均数减空白
NC	0.387	0.432	0.392	0.41	0.377		0.3996	0.2766		0.264	0.309	0.269	0.287	0.254
si-ATP1A1	0.399	0.411	0.413	0.422	0.396		0.4082	0.2852		0.276	0.288	0.29	0.299	0.273
si-ATP1A2	0.409	0.42	0.415	0.399	0.398		0.4082	0.2852		0.286	0.297	0.292	0.276	0.275
72h	450nm
空板
完全空白	0.122	0.121	0.125		0.122667		均数	均数减空白
NC	0.671	0.678	0.712	0.73	0.685		0.6952	0.572533		0.548333	0.555333	0.589333	0.607333	0.562333
si-ATP1A1	0.832	0.893	0.877	0.869	0.93		0.8802	0.757533		0.709333	0.770333	0.754333	0.746333	0.807333
si-ATP1A2	0.912	0.873	0.886	0.837	0.921		0.8858	0.763133		0.789333	0.750333	0.763333	0.714333	0.798333
96h	450nm
空板
完全空白	0.126	0.121	0.123		0.123333		均数	均数减空白
NC	1.375	1.482	1.337	1.412	1.444		1.41	1.28667		1.25167	1.35867	1.21367	1.28867	1.32067
si-ATP1A1	1.782	1.678	1.693	1.77	1.689		1.7224	1.59907		1.65867	1.55467	1.56967	1.64667	1.56567
si-ATP1A2	1.83	1.811	1.788	1.797	1.814		1.808	1.68467		1.70667	1.68767	1.66467	1.67367	1.69067
